# Supplementary material for: Development and Characterization of Liposome-Based Dermocosmetic Formulations with Red Grape Pomace and Polygonum cuspidatum Extracts
Source: Antioxidants (Basel). 2025 Sep 28;14(10):1182. doi: 10.3390/antiox14101182 (PMC12561438; doi:10.3390/antiox14101182)
Supplement: Supplementary file 1 [file antioxidants-14-01182-s001.zip]

Archive with 1 entries (1 files):
- antioxidants-3883172-supplementary-new.pdf
